# Supplementary material for: Controversies in Choledochal Malformation in Children: An International Survey among Pediatric Hepatobiliary Surgeons and Gastroenterologists
Source: J Clin Med. 2022 Feb 21;11(4):1148. doi: 10.3390/jcm11041148 (PMC8879848; doi:10.3390/jcm11041148)
Supplement: Supplementary file 1 [file jcm-11-01148-s001.zip]

Archive with 1 entries (1 files):
- jcm-1578919-supplementary.pdf
